# Supplementary material for: Genome-Wide Identification and Evolutionary Analysis of Functional BBM-like Genes in Plant Species
Source: Genes (Basel). 2024 Dec 17;15(12):1614. doi: 10.3390/genes15121614 (PMC11675363; doi:10.3390/genes15121614)
Supplement: Supplementary file 1 [file genes-15-01614-s001.zip › Supplementary Files/Table S1.xlsx]

## Sheet: Genome
Table S1. 10 representative green plants, genome datasets sources and their version imformation used in the present study.
Species name	Link of data source	Version
Amborella trichopoda	https://plants.ensembl.org/index.html	AMTR1.0
Glycine max	https://plants.ensembl.org/index.html	Glycine_max_v2.1
Arabidopsis thaliana	https://plants.ensembl.org/index.html	TAIR10
Triticum aestivum	https://plants.ensembl.org/index.html	IWGSC
Vitis vinifera	https://plants.ensembl.org/index.html	PN40024.v4
Zea mays	https://plants.ensembl.org/index.html	Zm-B73-REFERENCE-NAM-5.0
Oryza sativa	https://phytozome.jgi.doe.gov/pz/portal.html	MSU_v7.0
Solanum lycopersicum	https://phytozome.jgi.doe.gov/pz/portal.html	SL5.0
Acorus tatarinowii	https://db.cngb.org/	ATA
Nelumbo nucifera	http://nelumbo.cngb.org/nelumbo/	NNU
