# Supplementary material for: Genome-Wide Identification and Evolutionary Analysis of Functional BBM-like Genes in Plant Species
Source: Genes (Basel). 2024 Dec 17;15(12):1614. doi: 10.3390/genes15121614 (PMC11675363; doi:10.3390/genes15121614)
Supplement: Supplementary file 1 [file genes-15-01614-s001.zip › Supplementary Files/Table S2.xlsx]

## Sheet: S1
Table S2. Characteristic features of 24 BBML proteins in tested species.
Sequence ID	Number of Amino Acid	Molecular Weight (Da)	Theoretical pI	Instability Index	Aliphatic Index	Grand Average of Hydropathicity	Location	Species
AMTR_s00022p00238000	328	36013.8	9.2	37.67	52.96	-0.826	Cytoplasm/Nucleus	Amborella trichopoda
AMTR_s00066p00028460	787	85028.1	6.38	52.52	56.84	-0.739	Cytoplasm/Nucleus	Amborella trichopoda
ATA8.571	708	74724.7	5.92	51.13	57.54	-0.563	Cytoplasm/Nucleus	Acorus tatarinowii
LOC_Os01g67410	695	71840.4	6.56	41.8	64.12	-0.288	Cytoplasm/Nucleus	Oryza sativa
LOC_Os02g40070	700	73182.9	6.31	44.87	55.73	-0.51	Cytoplasm/Nucleus	Oryza sativa
LOC_Os04g42570	658	67592.8	6.05	46.52	56.63	-0.419	Cytoplasm/Nucleus	Oryza sativa
LOC_Os11g19060	559	59883.9	6.06	40.18	60.47	-0.519	Cytoplasm/Nucleus	Oryza sativa
Zm00001eb144510	706	73216.7	6.41	36.23	65.2	-0.288	Cytoplasm/Nucleus	Zea mays
Zm00001eb247080	679	71789.3	5.89	47.6	54.89	-0.584	Cytoplasm/Nucleus	Zea mays
TraesCS2B02G378100	660	69652.2	6.09	42.19	57.5	-0.529	Cytoplasm/Nucleus	Triticum aestivum
TraesCS2D02G357600	655	69376.9	5.99	41.04	56.29	-0.563	Cytoplasm/Nucleus	Triticum aestivum
TraesCS3A02G395500	702	73677.2	6.67	41.72	62.86	-0.412	Nucleus	Triticum aestivum
TraesCS3B02G427300	749	78657.8	7.08	41.05	62.43	-0.422	Cytoplasm/Nucleus	Triticum aestivum
TraesCS3D02G389100	748	78494.6	6.94	43.38	61.87	-0.414	Nucleus	Triticum aestivum
TraesCS6A02G229500	659	70613.5	5.84	49.22	56.22	-0.597	Cytoplasm/Nucleus	Triticum aestivum
TraesCS6B02G252000	662	70407.1	5.77	48.6	56.28	-0.565	Cytoplasm/Nucleus	Triticum aestivum
TraesCS6D02G205300	661	70628.4	5.74	45.89	55.33	-0.593	Cytoplasm/Nucleus	Triticum aestivum
Nn1g09827	766	82558	6.2	46.52	54.8	-0.711	Cytoplasm/Nucleus	Nelumbo nucifera
Vitvi04g01207	730	78710.2	5.97	50.21	54.19	-0.676	Cytoplasm/Nucleus	Vitis vinifera
AT5G17430	584	64545.2	5.99	39.49	55.94	-0.776	Nucleus	Arabidopsis thaliana
Solyc11G000338	674	74864.8	6.27	51.09	57.91	-0.832	Cytoplasm/Nucleus	Solanum lycopersicum
GLYMA_09G248200	707	77344.1	6.32	45.77	54.7	-0.784	Cytoplasm/Nucleus	Glycine max
GLYMA_10G171400	575	63705.6	6.29	45.66	67.72	-0.612	Nucleus	Glycine max
GLYMA_18G244600	709	77512.6	6.15	45.76	58.53	-0.682	Cytoplasm/Nucleus	Glycine max
