# Supplementary material for: Genome-Wide Identification and Evolutionary Analysis of Functional BBM-like Genes in Plant Species
Source: Genes (Basel). 2024 Dec 17;15(12):1614. doi: 10.3390/genes15121614 (PMC11675363; doi:10.3390/genes15121614)
Supplement: Supplementary file 1 [file genes-15-01614-s001.zip › Supplementary Files/Table S3.xlsx]

## Sheet: Sheet1
Table S3. Cis-acting elements existed in the 2 kb upstream region of BBML genes.
	Promoter-related					Abiotic and biotic stresses																					Light response
GENE	TATA-box	CAAT-box	AT~TATA-box	TATA	A-box	MYC	MYB	STRE	ARE	W-box	MBS	WRE3	MYB-like sequence	MYB-binding site	GC-motif	LTR	WUN-motif	CCAAT-box	MYB recognition site	DRE1	TC-rich repeats	DRE core	Box S	AT-rich sequence	MBSI	AT-rich element	G-box	Box 4	GT1-motif	GATA-motif	TCCC-motif	TCT-motif	ATCT-motif	MRE	ACE	AE-box	3-AF1 binding site	Sp1	I-box	ATC-motif	GA-motif	Gap-box	3-AF3 binding site	LAMP-element	GTGGC-motif	Box II	chs-CMA1a	chs-CMA2a	ACA-motif
AMTR_s00022p00238000	12	15	2	1	0	2	3	0	4	0	0	0	1	1	1	1	0	0	0	0	2	0	0	0	0	0	0	2	2	0	2	0	0	0	0	0	0	0	0	0	0	0	0	0	0	0	0	0	0
AMTR_s00066p00028460	53	23	6	1	1	1	1	5	1	2	1	1	0	1	0	0	0	0	0	0	0	0	0	0	0	0	1	0	0	2	2	1	0	0	0	0	0	0	0	0	0	0	0	0	1	0	0	0	0
AT5G17430	45	34	7	1	0	3	2	2	3	0	2	0	1	0	0	0	2	0	0	0	1	0	0	0	1	0	1	1	0	1	0	1	0	1	0	0	0	1	0	0	0	0	1	0	0	0	0	0	0
ATA8.571	34	18	5	0	0	4	3	9	2	1	1	2	1	1	0	0	0	0	0	1	0	1	0	0	0	0	10	4	0	1	2	0	0	0	0	0	1	0	0	0	0	0	0	0	0	0	0	0	0
GLYMA_09G248200	55	26	3	0	0	1	3	3	1	2	1	0	2	0	0	1	2	0	0	0	1	0	0	0	0	0	4	6	3	2	0	3	2	0	0	0	0	0	0	0	1	0	0	0	0	1	0	0	0
GLYMA_10G171400	106	27	12	2	0	1	3	1	0	1	3	0	2	0	2	0	2	0	0	0	1	0	0	1	0	1	0	1	1	1	0	1	1	0	0	0	0	0	0	0	0	0	0	0	0	0	0	0	0
GLYMA_18G244600	47	23	1	0	0	2	2	3	2	2	1	0	0	0	0	0	1	0	0	0	0	0	0	0	0	0	3	4	2	0	0	1	0	0	0	0	0	0	0	0	1	0	0	0	0	0	0	0	0
LOC_Os01g67410	47	26	4	1	0	3	4	2	5	1	2	0	1	2	0	0	2	0	0	0	0	0	0	0	0	0	2	1	3	1	0	1	0	0	0	0	2	0	0	1	0	0	0	1	0	0	0	0	0
LOC_Os02g40070	25	25	5	0	2	4	2	3	2	2	1	2	0	0	1	0	0	1	1	2	0	0	0	0	0	0	4	2	1	0	0	0	0	0	1	0	0	1	0	0	0	0	0	0	0	0	0	0	0
LOC_Os04g42570	35	35	1	2	0	3	5	5	1	1	0	3	1	2	1	4	2	1	1	3	0	2	0	0	0	0	3	0	5	2	1	1	0	1	1	1	0	0	0	1	0	0	0	0	0	0	0	0	0
LOC_Os11g19060	61	37	5	0	1	5	0	1	1	0	0	3	0	0	0	0	0	1	1	0	1	1	0	0	1	0	0	5	0	0	0	0	0	1	0	1	0	0	0	0	0	0	0	0	0	0	1	0	0
Nn1g09827	43	26	4	3	0	5	1	7	2	5	1	0	0	1	0	0	0	0	0	1	0	0	0	0	0	0	1	2	0	3	4	2	1	0	0	0	1	0	0	0	0	0	0	1	0	0	0	0	0
Solyc11G000338	116	34	20	0	0	3	0	2	2	0	0	1	0	0	0	0	0	0	0	0	0	0	0	0	0	0	0	9	1	3	0	1	1	1	0	2	0	0	0	0	0	0	0	0	0	0	0	0	0
TraesCS2B02G378100	22	29	1	0	0	2	1	2	2	1	1	1	1	0	0	1	0	1	1	0	0	0	1	1	0	0	0	2	1	2	0	2	0	0	0	0	0	0	0	0	0	0	0	0	0	0	0	0	0
TraesCS2D02G357600	32	40	1	1	0	7	1	3	2	1	0	1	1	0	0	0	0	3	3	0	0	0	1	0	0	0	0	2	1	1	0	2	0	0	1	0	0	0	1	0	0	0	0	0	0	0	0	0	0
TraesCS3A02G395500	21	19	2	1	0	5	4	2	2	1	3	0	1	3	2	0	0	0	0	0	0	0	0	0	0	0	3	2	1	0	2	0	0	0	0	0	0	0	0	0	0	0	0	0	0	0	0	0	0
TraesCS3B02G427300	30	33	5	0	0	5	4	3	0	1	0	1	3	0	1	1	0	0	0	0	1	0	0	0	0	0	6	0	2	1	1	1	0	0	1	1	0	1	0	0	0	0	0	0	0	0	0	0	0
TraesCS3D02G389100	28	31	3	0	0	7	2	1	1	1	0	2	2	0	1	1	0	0	0	0	1	0	0	0	0	0	8	1	2	2	3	1	0	0	1	1	0	1	0	0	0	0	0	0	0	0	0	0	0
TraesCS6A02G229500	13	32	1	0	2	10	4	7	2	1	0	1	1	2	0	0	1	0	0	0	0	0	0	0	0	0	2	1	1	1	0	0	0	1	0	0	0	0	0	0	0	1	0	0	0	0	0	0	0
TraesCS6B02G252000	3	17	0	0	2	6	3	12	2	4	2	3	2	0	2	0	0	0	0	0	0	0	1	0	0	0	2	1	1	1	2	0	0	0	0	0	1	1	0	0	0	0	0	0	1	0	0	0	0
TraesCS6D02G205300	22	24	2	0	1	7	5	5	1	1	0	2	0	3	0	0	0	2	2	0	0	0	1	0	0	0	1	1	0	2	0	1	1	1	0	0	0	0	0	0	0	0	0	0	0	0	0	0	1
Vitvi04g01207	38	32	3	0	0	4	3	11	3	1	2	0	2	0	1	0	0	0	0	0	0	0	0	0	0	0	0	1	4	0	3	0	0	1	0	0	0	0	2	1	1	0	0	0	0	0	0	0	0
Zm00001eb144510	44	23	9	1	1	5	1	3	2	1	3	1	1	0	2	1	0	0	0	1	0	0	0	0	0	0	2	0	6	2	0	0	0	0	1	0	0	0	0	0	0	0	1	0	0	0	0	0	0
Zm00001eb247080	23	38	2	1	0	5	4	1	13	0	1	1	0	1	0	2	0	0	0	0	0	1	0	0	0	0	0	3	2	2	0	0	1	0	0	0	0	0	1	0	0	2	0	0	0	0	0	1	0
[truncated: 41 more columns]
