# Supplementary material for: Genome-Wide Identification and Evolutionary Analysis of Functional BBM-like Genes in Plant Species
Source: Genes (Basel). 2024 Dec 17;15(12):1614. doi: 10.3390/genes15121614 (PMC11675363; doi:10.3390/genes15121614)
Supplement: Supplementary file 1 [file genes-15-01614-s001.zip › Supplementary Files/Table S4.xlsx]

## Sheet: Sheet1
Table S4. Novel miRNA target gene prediction analysis of BBML genes.
Source	Target	Number
AMTR_s00066p00028460	miRN4-Novel-5p-mature	1
AMTR_s00066p00028460	miRN11-Novel-3p-mature	1
LOC_Os01g67410	miRN11-Novel-3p-star	1
LOC_Os01g67410	miRN13-Novel-5p-star	1
LOC_Os01g67410	miRN19-Novel-3p-mature	6
LOC_Os01g67410	miRN30-Novel-5p-mature	5
LOC_Os01g67410	miRN49-Novel-3p-star	1
LOC_Os01g67410	miRN55-Novel-5p-mature	1
LOC_Os01g67410	miRN77-Novel-3p-star	1
LOC_Os02g40070	miRN11-Novel-3p-star	1
LOC_Os02g40070	miRN19-Novel-3p-mature	3
LOC_Os02g40070	miRN19-Novel-5p-star	1
LOC_Os02g40070	miRN1-Novel-5p-mature	1
LOC_Os02g40070	miRN30-Novel-3p-star	1
LOC_Os02g40070	miRN33a-Novel-5p-mature	1
LOC_Os02g40070	miRN33b-Novel-5p-mature	1
LOC_Os02g40070	miRN55-Novel-3p-star	1
LOC_Os02g40070	miRN55-Novel-5p-mature	1
LOC_Os02g40070	miRN65-Novel-3p-mature	1
LOC_Os02g40070	miRN74-Novel-5p-mature	1
LOC_Os02g40070	miRN75-Novel-5p-mature	1
LOC_Os02g40070	miRN85-Novel-3p-star	1
LOC_Os04g42570	miRN1-Novel-3p-star	1
LOC_Os04g42570	miRN1-Novel-5p-mature	1
LOC_Os04g42570	miRN19-Novel-3p-mature	3
LOC_Os04g42570	miRN19-Novel-5p-star	1
LOC_Os04g42570	miRN29-Novel-5p-mature	1
LOC_Os04g42570	miRN30-Novel-5p-mature	2
LOC_Os04g42570	miRN51-Novel-3p-star	1
LOC_Os04g42570	miRN80-Novel-5p-star	1
LOC_Os11g10960	miRN13-Novel-5p-star	1
LOC_Os11g10960	miRN19-Novel-3p-mature	1
LOC_Os11g10960	miRN30-Novel-5p-mature	1
LOC_Os11g10960	miRN76-Novel-5p-star	1
LOC_Os11g10960	miRN85-Novel-3p-star	1
Zm00001eb144510	miRN4-Novel-5p-star	1
Zm00001eb144510	miRN34-Novel-5p-star	2
Zm00001eb144510	miRN36-Novel-3p-mature	1
Zm00001eb144510	miRN36-Novel-5p-star	1
Zm00001eb144510	miRN63-Novel-3p-star	1
Zm00001eb247080	miRN36-Novel-5p-star	1
Zm00001eb247080	miRN46-Novel-5p-star	1
Zm00001eb247080	miRN61-Novel-5p-mature	1
Zm00001eb247080	miRN89-Novel-5p-star	1
Zm00001eb247080	miRN107-Novel-5p-mature	1
TraesCS3A02G395500	miRN30-Novel-3p-star	1
TraesCS3B02G427300	miRN8a-Novel-3p-mature	1
TraesCS3B02G427300	miRN8b-Novel-3p-mature	1
TraesCS3B02G427300	miRN8c-Novel-3p-mature	1
TraesCS3B02G427300	miRN20-Novel-3p-star	1
TraesCS3D02G389100	miRN8a-Novel-3p-mature	1
TraesCS3D02G389100	miRN8b-Novel-3p-mature	1
TraesCS3D02G389100	miRN8c-Novel-3p-mature	1
TraesCS6A02G229500	miRN20-Novel-3p-star	1
TraesCS6B02G252000	miRN20-Novel-3p-star	1
TraesCS6D02G205300	miRN20-Novel-3p-star	1
Nn1g09827	miRN1a-Novel-5p-star	1
Nn1g09827	miRN1b-Novel-5p-star	1
Nn1g09827	miRN1c-Novel-5p-star	1
Nn1g09827	miRN9-Novel-3p-mature	1
Nn1g09827	miRN19-Novel-5p-mature	1
Nn1g09827	miRN24-Novel-5p-star	2
Vitvi04g01207	miRN2-Novel-5p-mature	1
Vitvi04g01207	miRN22-Novel-3p-star	1
Vitvi04g01207	miRN35-Novel-5p-mature	1
AT5G17430	miRN4-Novel-3p-star	1
Solyc11G000338	miRN7-Novel-3p-mature	1
Solyc11G000338	miRN24-Novel-3p-star	2
Solyc11G000338	miRN60-Novel-5p-star	1
Solyc11G000338	miRN64-Novel-3p-star	1
Solyc11G000338	miRN65-Novel-5p-star	1
GLYMA_10G171400	miRN9a-Novel-5p-mature	1
GLYMA_10G171400	miRN9b-Novel-5p-mature	1
GLYMA_10G171400	miRN9c-Novel-5p-mature	1
