# Supplementary material for: Genome-Wide Identification and Evolutionary Analysis of Functional BBM-like Genes in Plant Species
Source: Genes (Basel). 2024 Dec 17;15(12):1614. doi: 10.3390/genes15121614 (PMC11675363; doi:10.3390/genes15121614)
Supplement: Supplementary file 1 [file genes-15-01614-s001.zip › Supplementary Files/Table S5.xlsx]

## Sheet: Sheet1
Table S5. Ka/Ks analysis for the duplicated BBML orthologs in tested species.
Duplicated gene 1	Duplicated gene 2	Ka	Ks	Ka_Ks	Purifying selection
AMTR_s00066p00028460	ATA8.571	0.356982	NaN	NaN	Unknown
AMTR_s00066p00028460	LOC_Os01g67410	0.3883	2.73856	0.14179	YES
AMTR_s00066p00028460	TraesCS3D02G389100	0.403036	2.65499	0.151803	YES
AMTR_s00066p00028460	Zm00001eb144510	0.409364	2.5751	0.15897	YES
LOC_Os01g67410	TraesCS3A02G395500	0.129931	0.538762	0.241165	YES
LOC_Os01g67410	TraesCS3B02G427300	0.13167	0.543428	0.242296	YES
LOC_Os01g67410	TraesCS3D02G389100	0.131369	0.553382	0.237394	YES
LOC_Os01g67410	Zm00001eb144510	0.132107	0.573096	0.230515	YES
LOC_Os02g40070	TraesCS2B02G378100	0.16694	0.560849	0.297655	YES
LOC_Os02g40070	TraesCS2D02G357600	0.165681	0.548272	0.302188	YES
LOC_Os02g40070	TraesCS6A02G229500	0.0844161	0.453758	0.186038	YES
LOC_Os02g40070	TraesCS6B02G252000	0.0803586	0.446335	0.180041	YES
LOC_Os02g40070	TraesCS6D02G205300	0.0847219	0.449357	0.18854	YES
LOC_Os02g40070	Zm00001eb247080	0.068362	0.457425	0.14945	YES
LOC_Os04g42570	TraesCS2B02G378100	0.135608	0.393013	0.345048	YES
LOC_Os04g42570	TraesCS2D02G357600	0.131374	0.370356	0.354723	YES
LOC_Os04g42570	TraesCS6A02G229500	0.204426	0.726121	0.281531	YES
LOC_Os04g42570	TraesCS6B02G252000	0.190018	0.643138	0.295454	YES
LOC_Os04g42570	TraesCS6D02G205300	0.202785	0.67873	0.298772	YES
LOC_Os04g42570	Zm00001eb247080	0.169631	0.675459	0.251134	YES
Zm00001eb144510	TraesCS3A02G395500	0.167985	0.712513	0.235764	YES
Zm00001eb144510	TraesCS3B02G427300	0.180847	0.688459	0.262683	YES
Zm00001eb144510	TraesCS3D02G389100	0.175746	0.691408	0.254185	YES
Zm00001eb247080	TraesCS2B02G378100	0.158431	0.70178	0.225755	YES
Zm00001eb247080	TraesCS2D02G357600	0.15702	0.666488	0.235593	YES
Zm00001eb247080	TraesCS6A02G229500	0.0845154	0.596129	0.141774	YES
Zm00001eb247080	TraesCS6B02G252000	0.0825115	0.562785	0.146613	YES
Zm00001eb247080	TraesCS6D02G205300	0.0841663	0.568649	0.148011	YES
Solyc11G000338	TraesCS3D02G389100	0.448539	NaN	NaN	Unknown
Solyc11G000338	GLYMA_18G244600	0.352114	1.81564	0.193934	YES
Solyc11G000338	GLYMA_09G248200	0.290199	2.09875	0.138273	YES
GLYMA_09G248200	Vitvi04g01207	0.187298	1.81924	0.102954	YES
GLYMA_18G244600	Vitvi04g01207	0.228534	1.56847	0.145705	YES
GLYMA_18G244600	Nn1g09827	0.271675	2.11854	0.128237	YES
