# Supplementary material for: Genome-Wide Identification and Evolutionary Analysis of Functional BBM-like Genes in Plant Species
Source: Genes (Basel). 2024 Dec 17;15(12):1614. doi: 10.3390/genes15121614 (PMC11675363; doi:10.3390/genes15121614)
Supplement: Supplementary file 1 [file genes-15-01614-s001.zip › Supplementary Files/Table S6.xlsx]

## Sheet: Sheet1
Table S6. Information of interacting proteins in PPI networks.
Sample	Gene Name	Description
LOC_Os01g35850		Rac-like GTP binding protein
LOC_Os02g50860	RAC3	Rac-like GTP binding protein 3
LOC_Os02g58730	RAC5	Rac-like GTP-binding protein 5
LOC_Os06g12790	RAC4	Rac-like GTP binding protein 4
LOC_Os05g43820	RAC2	Rac-like GTP binding protein 2
LOC_Os02g20850	RAC7	Rac-like GTP binding protein 7
LOC_Os02g02840	RAC6	Rac-like GTP binding protein 6
LOC_Os01g12900	RAC1	Rac-like GTP-binding protein 1
LOC_Os11g19800		Rac-like GTP binding protein
LOC_Os02g17970	PKG	Cyclic GMP (cGMP)-dependent protein kinase
AT3G63180	TKL	TIC-LIKE PROTEIN
AT3G22380	TIC	PROTEIN TIME FOR COFFEE
Zm00001d041854		Protein-tyrosine-phosphatase PTP1
Zm00001d004751		Protein-tyrosine-phosphatase PTP1
Zm00001d038688	ROP6	Rac-like GTP binding protein
Zm00001d044802	ROP5	Rac-like GTP binding protein
Zm00001d030164		Nucleic acid binding protein
Zm00001d037911	ROP3	Rac-like GTP binding protein 3
Zm00001d018004	ROP1	Rac-like GTP-binding protein 1
Zm00001d053899	ROP2	Rac-like GTP-binding protein 2
Zm00001d052273	ROP8	Rac-like GTP binding protein 8
Zm00001d042676		Threonine-specific protein kinase
GLYMA_10G027000		TIC-LIKE PROTEIN
GLYMA_20G144400		PROTEIN TIME FOR COFFEE
GLYMA_17G162500		TIC-LIKE PROTEIN
GLYMA_10G249300		PROTEIN TIME FOR COFFEE
GLYMA_02G146900		TIC-LIKE PROTEIN
Solyc01g096490		RING-type E3 ubiquitin transferase
Solyc02g092910		Chromo domain-containing protein
Solyc01g097190		Hop-interacting protein
Solyc01g097220		Ankyrin repeat protein
Solyc11g013520		Histone acetyltransferase
Solyc09g091790		E3 ubiquitin-protein ligase PRT1
Solyc09g074320		Serine/threonine-protein phosphatase
Solyc05g016230		BRCA1-associated RING domain protein 1
Solyc06g036000		DNA-directed RNA polymerase III subunit RPC3
Solyc03g006020		Ubiquitin-binding domain (UBD)
TraesCS3B02G548500		Protein kinase domain-containing protein
TraesCS1A02G088000		Serine/threonine-protein phosphatase
TraesCS1B02G107000		Serine/threonine-protein phosphatase
TraesCS5A02G030300		Serine/threonine-protein phosphatase
TraesCS5B02G029100		Serine/threonine-protein phosphatase
TraesCS5D02G038500		Serine/threonine-protein phosphatase
TraesCS1A02G333600		Rac-like GTP binding protein
TraesCS6B02G094700		Rac-like GTP binding protein
TraesCS7B02G096200		Rac-like GTP-binding protein
TraesCS1A02G323900		Rac-like GTP binding protein
