# Supplementary material for: Genome-Wide Identification and Evolutionary Analysis of Functional BBM-like Genes in Plant Species
Source: Genes (Basel). 2024 Dec 17;15(12):1614. doi: 10.3390/genes15121614 (PMC11675363; doi:10.3390/genes15121614)
Supplement: Supplementary file 1 [file genes-15-01614-s001.zip › Supplementary Files/Table S7.xlsx]

## Sheet: Sheet1
Table S7. Gene ontology enrichment of interacting proteins.
Term	Count	Pvalue	Member	Species
Regulation of circadian rhythm	2	5.01e-06	AT3G63180,AT3G22380	A. thaliana
Regulation of circadian rhythm	4	8.14e-13	GLYMA_20G144400,GLYMA_10G027000,GLYMA_02G146900,GLYMA_10G249300	G. max
Regulation of cell shape	8	6.81e-29	LOC_Os11g19800,LOC_Os01g12900,LOC_Os02g20850,LOC_Os02g58730,LOC_Os05g43820,LOC_Os02g50860,LOC_Os02g02840,LOC_Os06g12790	O. sativa
Establishment or maintenance of cell polarity	8	6.02e-27	LOC_Os11g19800,LOC_Os01g12900,LOC_Os02g20850,LOC_Os02g58730,LOC_Os05g43820,LOC_Os02g50860,LOC_Os02g02840,LOC_Os06g12790	O. sativa
Small GTPase-mediated signal transduction	9	3.13e-30	LOC_Os11g19800,LOC_Os01g12900,LOC_Os02g20850,LOC_Os02g58730,LOC_Os05g43820,LOC_Os02g50860,LOC_Os02g02840,LOC_Os06g12790,LOC_Os01g35850	O. sativa
Regulation of actin cytoskeleton organization	8	5.9e-25	LOC_Os11g19800,LOC_Os01g12900,LOC_Os02g20850,LOC_Os02g58730,LOC_Os05g43820,LOC_Os02g50860,LOC_Os02g02840,LOC_Os06g12790	O. sativa
Cortical cytoskeleton organization	8	8.04e-25	LOC_Os11g19800,LOC_Os01g12900,LOC_Os02g20850,LOC_Os02g58730,LOC_Os05g43820,LOC_Os02g50860,LOC_Os02g02840,LOC_Os06g12790	O. sativa
Actin filament organization	8	8.01e-21	LOC_Os11g19800,LOC_Os01g12900,LOC_Os02g20850,LOC_Os02g58730,LOC_Os05g43820,LOC_Os02g50860,LOC_Os02g02840,LOC_Os06g12790	O. sativa
Establishment or maintenance of cell polarity	4	2.59e-12	TraesCS1A02G323900,TraesCS7B02G096200,TraesCS1A02G333600,TraesCS6B02G094700	T. aestivum
Cortical cytoskeleton organization	4	5.43e-12	TraesCS1A02G323900,TraesCS7B02G096200,TraesCS1A02G333600,TraesCS6B02G094700	T. aestivum
Brassinosteroid mediated signaling pathway	5	8.89e-15	TraesCS5D02G038500,TraesCS5A02G030300,TraesCS1A02G088000,TraesCS1B02G107000,TraesCS5B02G029100	T. aestivum
Small GTPase-mediated signal transduction	4	8.57e-12	TraesCS1A02G323900,TraesCS7B02G096200,TraesCS1A02G333600,TraesCS6B02G094700	T. aestivum
Regulation of cell shape	4	2.79e-11	TraesCS1A02G323900,TraesCS7B02G096200,TraesCS1A02G333600,TraesCS6B02G094700	T. aestivum
Regulation of actin cytoskeleton organization	4	4.52e-11	TraesCS1A02G323900,TraesCS7B02G096200,TraesCS1A02G333600,TraesCS6B02G094700	T. aestivum
Actin filament organization	4	5.13e-09	TraesCS1A02G323900,TraesCS7B02G096200,TraesCS1A02G333600,TraesCS6B02G094700	T. aestivum
