# Supplementary material for: Genome-Wide Identification and Evolutionary Analysis of Functional BBM-like Genes in Plant Species
Source: Genes (Basel). 2024 Dec 17;15(12):1614. doi: 10.3390/genes15121614 (PMC11675363; doi:10.3390/genes15121614)
Supplement: Supplementary file 1 [file genes-15-01614-s001.zip › Supplementary Files/Table S8.xlsx]

## Sheet: Sheet1
Table S8. Results of molecular docking.
Receptor	Ligand	Binding energy ΔiG	Interface area (Å2)	Hydrogen bonds (Receptor: Ligand)
AtBBM (AT5G17430)	AtRKD5 (AT4G35590)	-37.2 kcal/mol	5328.1	GLY 450: LYS 77
				GLU 455: GLU 84
				PRO 97: LEU 176
				LEU 99: ASP 175
				GLY 130: SER 166
				ALA 67: ARG 180
				ASP 518: TYR 159
				ASN 409: SER 102
				ASN 408: GLU 335
				GLU 412: ARG 331
				ARG 393: THR 267
				TYR 527: GLN 186
				GLY 344: ARG 260
				TYR 534: SER 194
				HIE 538: GLU 195
				GLN 549: GLU 362
				GLN 543: THR 366
OsBBM1 (LOC_Os11g19060)	OsRAC5 (LOC_Os02g58730)	-12.1 kcal/mol	2028.8	GLY 302: LYS 148
				GLN 304: TYR 155
				GLN 420: LYS 126
				GLU 244: GLN 163
				SER 531: SER 52
				LYS 240: SER28
				LYS 240: THR 30
				GLU 241: ASN29
				GLU 241: THR 30
AtBBM (AT5G17430)	AtTKL (AT3G63180)	-31.9 kcal/mol	4038.8	SER 56: TYR 590
				SER 389: ASN 784
				ASN 408: THR 787
				GLU 412: ARG 795
				TYR 517: ASN 792
				ASN 528: ILE 542
				ASP 250: LYS 525
				TRP 219: ASN 481
				GLN 505: ARG 446
				GLY 131: GLN 195
				THR 141: ASN 464
				ASN 150: GLU 206
				ASP 155: SER 212
TaBBM (TraesCS2B02G378100)	TraesCS1B02G107000	-17.7 kcal/mol	4027.4	GLY 74: ASP 502
				ALA 467: GLN 533
				GLY 658: TYR 697
				GLU 345: ARG 17
				VAL 641: ASP 139
				ASN 651: LYS 727
				TRP 389: GLN 583
				GLY 387: GLU 705
